# Supplementary material for: Study of the Stability and Anti-Inflammatory Activity of Paeonol–Oleanolic Acid Liposomes by Microfluidic Technology
Source: Foods. 2025 Jun 8;14(12):2030. doi: 10.3390/foods14122030 (PMC12191921; doi:10.3390/foods14122030)
Supplement: Supplementary file 1 [file foods-14-02030-s001.zip]

Archive with 1 entries (1 files):
- foods-3674968-supplementary.pdf
